# Supplementary material for: Yeast Bloodstream Infections in the COVID-19 Patient: A Multicenter Italian Study (FiCoV Study)
Source: J Fungi (Basel). 2023 Feb 20;9(2):277. doi: 10.3390/jof9020277 (PMC9962415; doi:10.3390/jof9020277)
Supplement: Supplementary file 1 [file jof-09-00277-s001.zip]

Archive with 1 entries (1 files):
- jof-2113684-supplementary.pdf
